# Supplementary material for: Synthesis, Pharmacological Evaluation, and Molecular Modeling of Lappaconitine–1,5-Benzodiazepine Hybrids
Source: Molecules. 2023 May 22;28(10):4234. doi: 10.3390/molecules28104234 (PMC10223824; doi:10.3390/molecules28104234)
Supplement: Supplementary file 1 [file molecules-28-04234-s001.zip]

Archive with 1 entries (1 files):
- molecules-2404341-supplementary.pdf
